# Supplementary material for: Efficacy of Combination Therapy with Lenvatinib and Radioactive Iodine in Thyroid Cancer Preclinical Model
Source: Int J Mol Sci. 2022 Aug 30;23(17):9872. doi: 10.3390/ijms23179872 (PMC9456011; doi:10.3390/ijms23179872)
Supplement: Supplementary file 1 [file ijms-23-09872-s001.zip]

Archive with 1 entries (1 files):
- ijms-1872128-supplementary.pdf
